# Supplementary material for: Enhancing Biomarker Detection and Imaging Performance of Smartphone Fluorescence Microscopy Devices
Source: Biosensors (Basel). 2025 Jun 21;15(7):403. doi: 10.3390/bios15070403 (PMC12293553; doi:10.3390/bios15070403)
Supplement: Supplementary file 1 [file biosensors-15-00403-s001.zip]

Archive with 1 entries (1 files):
- biosensors-3635855-supplementary.pdf
